# Supplementary material for: BRD4 Inhibition Enhances the Antitumor Effects of Radiation Therapy in a Murine Breast Cancer Model
Source: Int J Mol Sci. 2023 Aug 22;24(17):13062. doi: 10.3390/ijms241713062 (PMC10487493; doi:10.3390/ijms241713062)
Supplement: Supplementary file 1 [file ijms-24-13062-s001.zip]

Archive with 1 entries (1 files):
- ijms-2549342-supplementary.pdf
